# Supplementary material for: Neural networks enable efficient and accurate simulation-based inference of evolutionary parameters from adaptation dynamics
Source: PLoS Biol. 2022 May 27;20(5):e3001633. doi: 10.1371/journal.pbio.3001633 (PMC9140244; doi:10.1371/journal.pbio.3001633)
Supplement: S1 Table — Running time for a single WF simulation or a single chemostat simulation for each of the following parameter combinations on a 2019 MacBook Pro operating Mac OS Catalina 10.15.7 with a 2.6 GHz 6-Core Intel Core i7 processor. Code required to generate this table can be found at https://doi.org/10.17605/OSF.IO/E9D5X. WF, Wright–Fisher. (CSV) [file pbio.3001633.s001.csv]

Model	𝛿C	sC	Wall time (seconds)
Wright-Fisher	0.1	10-5	0.0136
Chemostat	0.1	10-5	10.8608
Wright-Fisher	0.1	10-7	0.0099
Chemostat	0.1	10-7	11.239
Wright-Fisher	0.001	10-5	0.0108
Chemostat	0.001	10-5	11.3547
Wright-Fisher	0.001	10-7	0.0086
Chemostat	0.001	10-7	10.6964
