# Supplementary material for: Neural networks enable efficient and accurate simulation-based inference of evolutionary parameters from adaptation dynamics
Source: PLoS Biol. 2022 May 27;20(5):e3001633. doi: 10.1371/journal.pbio.3001633 (PMC9140244; doi:10.1371/journal.pbio.3001633)
Supplement: S2 Table — Code required to generate this table can be found at https://doi.org/10.17605/OSF.IO/E9D5X. DFE, distribution of fitness effects. (CSV) [file pbio.3001633.s002.csv]

KL divergence: Gamma fit from single inferred sC	KL divergence: and directly inferred from set of observations	Observation set name	TRUE alpha	TRUE beta	True delta_c
1359.8	572810.04	WF_shape1_scale0.001_mut5	1	0.001	1.00E-05
856459.8	200872.69	WF_shape1_scale0.001_mut5	1	0.001	1.00E-05
1338	644533.9	WF_shape1_scale0.001_mut5	1	0.001	1.00E-05
38967.7	664134.98	WF_shape1_scale0.001_mut7	1	0.001	1.00E-07
6522383.1	854560.75	WF_shape1_scale0.001_mut7	1	0.001	1.00E-07
38652.8	372597.74	WF_shape1_scale0.001_mut7	1	0.001	1.00E-07
233.8	1200.59	WF_shape1_scale0.1_mut5	1	0.1	1.00E-05
230.7	220.63	WF_shape1_scale0.1_mut5	1	0.1	1.00E-05
233	1161.7	WF_shape1_scale0.1_mut5	1	0.1	1.00E-05
9.4	5151.41	WF_shape1_scale0.1_mut7	1	0.1	1.00E-07
6.6	1255.33	WF_shape1_scale0.1_mut7	1	0.1	1.00E-07
21.7	1130.75	WF_shape1_scale0.1_mut7	1	0.1	1.00E-07
2079309	381627.51	WF_shape10_scale0.0001_mut5	10	0.0001	1.00E-05
1719636.6	562084.78	WF_shape10_scale0.0001_mut5	10	0.0001	1.00E-05
2125542.6	543314.78	WF_shape10_scale0.0001_mut5	10	0.0001	1.00E-05
32299.9	1124713.46	WF_shape10_scale0.0001_mut7	10	0.0001	1.00E-07
133767.3	818178.69	WF_shape10_scale0.0001_mut7	10	0.0001	1.00E-07
51454.3	993824.56	WF_shape10_scale0.0001_mut7	10	0.0001	1.00E-07
336.3	123.01	WF_shape10_scale0.01_mut5	10	0.01	1.00E-05
231.7	274.56	WF_shape10_scale0.01_mut5	10	0.01	1.00E-05
74.1	134.88	WF_shape10_scale0.01_mut5	10	0.01	1.00E-05
334.6	49.24	WF_shape10_scale0.01_mut7	10	0.01	1.00E-07
228.3	25.18	WF_shape10_scale0.01_mut7	10	0.01	1.00E-07
22	66.22	WF_shape10_scale0.01_mut7	10	0.01	1.00E-07
